# Supplementary material for: Effectiveness of Multivitamins vs Folic Acid on Prevention of Neural Tube Defects in Mouse Genetic Models and Human Organoids
Source: Adv Sci (Weinh). 2025 Dec 8;13(8):e13609. doi: 10.1002/advs.202513609 (PMC12884776; doi:10.1002/advs.202513609)
Supplement: Supplementary file 2 — Supporting Information [file ADVS-13-e13609-s004.xlsx]

## Sheet: Sheet1
Table S1: MVM ingredients supplemented in humans
			FDA daily recommendations	Commercial multivitamin/minerals products
Nutrient	Abbreviation in this paper	Unit of Measure	Pregnant people and lactating people	Prenatal One from Rainbow Light	Prenatal Multiple from Nature Made	One A Day Women’s Prenatal 1 BAYER	Enfamil expecta from Johnson
Amazon reviews on 12/05/2018				2498	1875	472	301
Biotin		Micrograms (mcg)	35	35	30	300	300
Calcium	Ca	Milligrams (mg)	1300	50	250	300	300
Chloride		Milligrams (mg)	2300
Choline		Milligrams (mg)	550	55			55
Chromium		Micrograms (mcg)	45	45
Copper	Cu	Milligrams (mg)	1.3	1.3		2	2
Folate	FA	Micrograms DFE7 (mcg)	600	600	800	800	800
Inositol	INO	Milligrams (mg)		10
Iodine		Micrograms (mcg)	290	290	150	150	150
Iron	Fe	Milligrams (mg)	27	27	27	28	28
Magnesium	Mg	Milligrams (mg)	400	50	45	50	50
Manganese	Mn	Milligrams (mg)	2.6	2
Molybdenum		Micrograms (mcg)	50	50
Niacin		Milligrams NE5 (mg)	18	18	18	20	20
Pantothenic acid	B5	Milligrams (mg)	7	10	6	10	10
Riboflavin	B2	Milligrams (mg)	1.6	8	1.4	2	2
Selenium	Se	Micrograms (mcg)	70	70
Thiamin	B1	Milligrams (mg)	1.4	8	1.4	1.7	1.7
Vitamin A(50%Beta-Carotene50% Vitamin A Acetate)	Va	Micrograms RAE2 (mcg)	1300	1305	1540	1200+1200	1200+1200
Vitamin B12	B12	Micrograms (mcg)	2.8	9	5.2	8
Vitamin B6	B6	Milligrams (mg)	2	10	1.9	2.5	2.5
Vitamin C(Ascorbic Acid)	Vc	Milligrams (mg)	120	65	85	60	60
Vitamin D(D3 Cholecalciferon)		Micrograms (mcg)3	15	15	25	10	15
Vitamin E		Milligrams (mg)4	19	9.5	29.7	22.11	20.1
Vitamin K		Micrograms (mcg)	90	90	90
Zinc	Zn	Milligrams (mg)	13	13	11	15	15
Note: RAE: retinol activity equivalents; DFE: dietary folate equivalents
