# Supplementary material for: Effectiveness of Multivitamins vs Folic Acid on Prevention of Neural Tube Defects in Mouse Genetic Models and Human Organoids
Source: Adv Sci (Weinh). 2025 Dec 8;13(8):e13609. doi: 10.1002/advs.202513609 (PMC12884776; doi:10.1002/advs.202513609)
Supplement: Supplementary file 3 — Supporting Information [file ADVS-13-e13609-s008.xlsx]

## Sheet: Sheet1
Table S2: Multivitamins/minerals supplemented in mice
Nutrient	Abbreviation in this paper	Teklad Global 18% protein rodent diet	Unit in Teklad global 18% protein rodent diet	in 2.78g chow	Unit for 2.78g chow	Supplements in 4.83g water	Unit for 4.83g water	Company	per commercial tablet or softgel
Biotin		0.4	mg/kg	0.001112	mg	0.001112	mg	Nature Made	5000mcg
Calcium	Ca	1	%	0.0278	g	0.0278	g	Nature Made	600mg/400IU
Choline		1200	mg/kg	3.336	mg	3.336	mg	Nature's Way	500mg
Copper	Cu	15	mg/kg	0.0417	mg	0.0417	mg	Natures Plus	3mg
Folic acid	FA	4	mg/kg	0.01112	mg	0.01112	mg	Nature Made	400mcg/74mg
Inositol	INO				mg	19.536	mg	Nature's Way	500mg
Iodine		6	mg/kg	0.01668	mg	0.01668	mg	Pure Encapsulations	225mcg
Iron	Fe	200	mg/kg	0.556	mg	0.556	mg	Nature Made	65mg/18mg
Manganese	Mn	100	mg/kg	0.278	mg	0.278	mg	Natures Plus	50mg
Niacin(Nicotinic acid)	Niacin	70	mg/kg	0.1946	mg	0.1946	mg	Rugby	500mg
Selenium	Se	0.23	mg/kg	0.0006394	mg	0.0006394	mg	Nature's Way	200mcg
Vitamin A(1IU Va=0.3 ug retinol)	Va	15	IU/g	41.7	IU	41.7	IU	Nature Made	8000IU
Vitamin B1(Thiamin)	B1	17	mg/kg	0.04726	mg	0.04726	mg	Nature Made	100mg/34mg
Vitamin B12(cyanocobalamin)	B12	0.08	mg/kg	0.0002224	mg	0.0002224	mg	Nature Made	500mcg/79mg
Vitamin B2(Riboflavin)	B2	15	mg/kg	0.0417	mg	0.0417	mg	Nature's Way	100mg
Vitamin B6(pyridoxine)	B6	18	mg/kg	0.05004	mg	0.05004	mg	Nature Made	100mg/30mg
Vitamin D(D3 Cholecalciferon 1IU Vd3=25ng cholecalciferol)		1.5	IU/g	4.17	IU	4.17	IU	Nature Made	5000IU
Vitamin E		110	IU/kg	0.3058	IU	0.3058	IU	Nature Made	400 IU
Zinc	Zn	70	mg/kg	0.1946	mg	0.1946	mg	Nature Made	30mg
Vitamin B5(Panthothenic Acid)	B5	33	mg/kg	0.09174	mg	0.09174	mg	Pure Encapsulations	500mg
Note: Calculations of nutrients supplementation in mice in the present study
	In use	Standard deviation	References
Diets			https://www.envigo.com/resources/data-sheets/2018-datasheet-0915.pdf
Mouse body weight	24.42g	2.47	This study
Daily chow per day per mouse	2.78g		https://academic.oup.com/hmg/article/20/18/3678/557770
Hydropac Punch	368.5g		This study
Consumption water per day per pregnant mouse	4.83g	1.27	This study
Inositol dose	800 mg/g body weight per day		https://www.researchgate.net/publication/11186967_D-chiro-inositol_is_more_effective_than_myo-inositol_in_preventing_folate-resistant_mouse_neural_tube_defects
