# Supplementary material for: Effectiveness of Multivitamins vs Folic Acid on Prevention of Neural Tube Defects in Mouse Genetic Models and Human Organoids
Source: Adv Sci (Weinh). 2025 Dec 8;13(8):e13609. doi: 10.1002/advs.202513609 (PMC12884776; doi:10.1002/advs.202513609)
Supplement: Supplementary file 4 — Supporting Information [file ADVS-13-e13609-s014.xlsx]

## Sheet: Sheet1
Table S4: Multivitamins / minerals supplemented in human cell and organoid culture
Nutrients	Abbreviation in this paper	MW	Company	Catalog No.	mTeSR1 plus (mM)	Addition in culture media (mM)	Final Concentrations in use (mM)
Myo-Inositol	INO	180	Sigma	I7508-50G	0.0549	0.0549	0.1098
Selenium	Se	78.96	Sigma	229865-5G	0.000177	0.000177	0.000354
Copper(II) sulfate pentahydrate	Cu	249.69	Sigma	C8027-500G	4.08e-06	4.08e-06	8.16e-06
Manganese(II) Sulfate	Mn	169.02	Sigma	M7899-500G	1.97e-06	1.97e-06	3.94e-06
Zinc sulfate	Zn	287.56	Sigma	Z0251-100G	0.00118	0.00118	0.00236
Choline chloride	Choline	139.62	Sigma	C7527-100G	0.0503	0.0503	0.1006
Vitamin B2((-)-Riboflavin)	B2	376.36	Sigma	R9504-25G	0.000456	0.000456	0.000912
Vitamin B6(Pyridoxal hydrochloride)	B6	205.64	Sigma	P6280-10G	0.00762	0.00762	0.01524
Thiamin hydrochloride (Vitamin B1)	B1	337.27	Sigma	T1270-25G	0.0242	0.0242	0.0484
Iron(III) sulfate hydrate	Fe	399.88	Sigma	F0638-250G	0.00118	0.00118	0.00236
Biotin		244.31	Sigma	B4639-100MG	1.12e-05	1.12e-05	2.24e-05
Magnesium sulfate		120.37	Sigma	M2643-500G	0.319	0.319	0.638
Vitamin B12	B12	1355.37	Sigma	V6629-100MG	0.000394	0.000394	0.000788
Calcium chloride	Ca	110.98	Sigma	C5670-100G	0.824	0.824	1.648
Niacin(Nicotinic acid) Vitamin B3	Niacin	123.11	Sigma	N0761-100G	0.013	0.013	0.026
D-Pantothenic Acid hemialcium salt	B5	238.27	Sigma	P5155-100G	0.00369	0.00369	0.00738
Vitamin C	Vc	176.12	Sigma	A4403-100MG	0.253	0.253	0.506
Folic acid	FA	441.4	Sigma	F8758-5g	0.00471	0.00471	0.00942
