# Supplementary material for: Effectiveness of Multivitamins vs Folic Acid on Prevention of Neural Tube Defects in Mouse Genetic Models and Human Organoids
Source: Adv Sci (Weinh). 2025 Dec 8;13(8):e13609. doi: 10.1002/advs.202513609 (PMC12884776; doi:10.1002/advs.202513609)
Supplement: Supplementary file 5 — Supporting Information [file ADVS-13-e13609-s006.xlsx]

## Sheet: Sheet1
Table S6: Multivitamins / minerals supplemented in mouse NE-4C cell culture
Nutrients	Abbreviation in this paper	MW	Company	Catalog No.	MEM (mM)	Addition in culture media (mM)	Final Concentrations in use (mM)
Myo-Inositol	INO	180.16	Sigma	I7508-50G	0.0111	0.0111	0.0222
Choline chloride	Choline	139.62	Sigma	C7527-100G	0.00714	0.00714	0.01428
Vitamin B2((-)-Riboflavin)	B2	376.36	Sigma	R9504-25G	0.000266	0.000266	0.000532
Vitamin B6(Pyridoxal hydrochloride)	B6	205.64	Sigma	P6280-10G	0.004901	0.004901	0.009802
Thiamin hydrochloride (Vitamin B1)	B1	337.27	Sigma	T1270-25G	0.00297	0.00297	0.00594
D-Calcium pantothenate	Ca	238.27	Sigma	137-08-6	0.002096	0.002096	0.004192
Niacin(Nicotinic acid) Vitamin B3	Niacin	123.11	Sigma	N0761-100G	0.008196	0.008196	0.016392
Folic acid	FA	441.4	Sigma	F8758-5g	0.002267	0.002267	0.004534
